# Supplementary material for: Sensitivity and characteristics associated with positive QuantiFERON-TB Gold-Plus assay in children with confirmed tuberculosis
Source: PLoS One. 2019 Mar 4;14(3):e0213304. doi: 10.1371/journal.pone.0213304 (PMC6398855; doi:10.1371/journal.pone.0213304)
Supplement: S1 Dataset — (XLSX) [file pone.0213304.s003.xlsx]

## Sheet: Sheet1
id	gender	bcg_scar	history_tb	history_dm	hgt_cm	wgt_kg	temperature_c	failure_to_thrive	cough	dyspnea	night_sweat	chest_pain	hemoptysis	coma	seizures	limb_paresis	cranial_nerve_palsy	neck_pain_stiffness	headache	init_diag_ptb	init_diag_meningeal_tb	init_diag_tb_lymp	init_diag_tb_bone	afb_smear	sp_culture	genexpert	bx_yn	bx_site	bx_results_ptb_only	bx_results_eptb_only	bx_results_both	hiv	plasma_glucose	hba1c	cfs_yn	cfs_protein	cfs_glucose	cfs_cell_count	cxr_yn	cxr_miliary	cxr_cavitation	cxr_lobar_consolidation	cxr_atelectasis	cxr_infiltrates	cxr_fibrosis	cxr_nodule	cxr_calcification	cxr_pleuritis	cxr_pleural_effusion
1	0	1	0	0	90	12	37	1	1	1	0	0	0	0	0	0	0	0	0	0	0	0	0	998	998	0	0					998	5.8		0				1	0	0	0	0	0	0	0	0	0	0
2	1	1	0	0	155	40	36.8	0	0	0	0	0	0	0	0	0	0	0	0	0	0	0	0	998	1	0	0					0	6.25		0				1	0	0	0	1	0	0	0	0	0	0
3	1	1	0	0	120	35	37	1	1	0	0	1	0	0	0	0	0	0	0	0	0	0	0	998	1	0	0					998	5.4		0				1	0	0	0	0	0	0	0	0	0	1
4	1	1	0	0	150	17	37.4	1	0	0	0	1	0	0	0	0	0	0	0	0	0	0	0	998	0	0	0					0	2.67		0				1	0	0	0	0	0	0	0	0	0	1
5	0	1	0	0	130	21.4	36.7	1	1	1	0	0	0	0	0	0	0	0	0	0	0	0	0	998	998	998	0					998	5.9		0				1	0	0	0	1	1	1	0	0	0	0
6	1	1	0	0	150	46	37	0	1	1	0	0	0	0	0	0	0	0	0	0	0	0	0	998	0	0	0					0	6		0				1	0	0	0	0	0	0	0	0	0	1
7	1	1	0	0	85	12	36.7	1	1	0	0	0	0	0	0	0	0	0	0	0	0	0	0	0	0	998	0					998	7.77		0				1	0	0	0	0	0	0	0	0	0	0
8	0	1	0	0	130	28	36.9	0	1	0	0	1	0	0	0	0	0	0	0	1	0	0	0	998	0	0	0					998	4.68		0				1	0	0	0	0	0	0	1	0	0	0
9	1	1	0	0	145	31	36.7	0	1	0	0	0	0	0	0	0	0	0	0	0	0	1	0	998	998	998	1	2		0		0	5.59		0				1	0	0	0	0	0	0	0	1	0	0
10	1	1	0	0	110	15	37.5	0	0	0	1	0	0	0	0	0	0	0	0	0	0	1	0	998	998	998	1	2		0		0	4.4		0				1	0	0	0	0	0	0	0	0	0	0
11	1	1	0	0	125	17	36.8	0	0	0	0	1	0	0	0	0	0	0	0	0	0	0	0	998	0	0	0					998	5.65		0				1	0	0	0	1	0	0	0	0	0	0
12	0	1	0	0	100	21	37	0	1	0	0	0	0	0	0	0	0	0	0	0	0	1	0	998	0	0	0					998	4.2		0				1	0	0	0	0	0	0	0	0	0	0
13	0	1	0	0	82	10	38	0	1	1	0	0	0	0	0	0	0	0	0	0	0	0	0	998	998	998	0					998	5.3		0				1	0	0	0	0	0	0	0	0	0	0
17	1	1	0	0	78	8	36.8	0	1	0	0	0	0	0	0	0	0	0	0	0	0	0	0	998	0	0	0					998	5.22		0				1	0	0	0	0	0	0	0	0	0	0
25	1	1	0	0	85	10	37	0	1	1	0	0	0	0	0	0	0	0	0	0	0	0	0	998	1	1	0					998			0				1	0	0	0	0	1	0	1	0	0	0
26	0	1	0	0	70	6	37	0	1	0	0	0	0	0	0	0	0	0	0	0	0	0	0	0	0	0	0					0	3.8		0				1	0	0	0	0	1	0	1	0	0	0
27	0	1	0	0	110	22	37	0	0	1	0	0	0	0	0	0	0	0	0	0	0	1	0	998	998	0	0					0	4.85		0				1	0	0	0	0	0	0	0	0	0	0
40	0	1	0	0	125	17	36.5	0	1	0	0	0	1	0	0	0	0	0	0	0	0	0	0	998	0	0	0					998	5.4		0				1	0	0	0	0	0	0	0	0	0	0
41	0	1	0	0	122	11.3	36.6	0	1	0	0	0	0	0	0	0	0	0	0	0	0	0	0	998	998	0	0					998	4.9		0				1	0	0	0	0	0	0	0	0	0	0
42	0	1	0	0	156	42	36.5	0	1	0	0	0	0	0	0	0	0	0	0	0	0	0	0	0	0	0	1	1	0			0	6.39		0				1	0	0	0	0	0	0	0	0	0	1
43	1	1	0	0	80	12	36.6	0	1	0	0	0	0	0	0	0	0	0	0	0	0	0	0	998	0	0	0					998	5.6		0				1	0	0	0	0	0	0	0	0	0	0
44	1	1	0	0	160	48	36.5	0	0	0	0	0	0	0	0	0	0	0	0	0	0	0	0	0	0	0	1	2		0		998			0				1	0	0	0	0	0	0	0	0	0	0
46	1	1	0	0	50	6	37	0	1	1	0	0	0	0	0	0	0	0	0	0	0	0	0	998	0	0	0					998	5.4		0				1	0	0	0	0	0	0	1	0	0	0
48	1	1	1	0	157	48	36.2	0	0	0	0	0	0	0	0	0	0	0	0	0	0	0	0	998	998	0	0					998			0				1	0	0	0	0	0	0	0	0	0	0
51	0	1	0	0	158	40	36.5	0	1	1	0	0	0	0	0	0	0	0	0	0	0	0	0	0	0	0	1	1	0			0	4.47		0				1	0	0	0	0	0	0	0	0	0	0
52	1	1	0	0	124	28	36.9	0	0	0	0	0	0	0	0	0	0	0	0	0	0	0	0	998	998	998	0					998	5.7		0				1	0	0	0	0	0	0	0	0	0	0
54	1	1	0	0	95	14	36.8	0	0	0	0	0	0	0	0	0	0	0	0	0	0	0	0	998	0	0	0					998	3		0				1	0	0	0	0	0	0	0	0	0	0
55	1	1	0	0	131	29	36.9	0	1	0	0	0	0	0	0	0	0	0	0	0	0	0	0	0	0	0	1	2		0		998	4.7		0				1	0	0	0	0	0	0	1	1	0	0
56	0	1	0	0	136	32	36.3	0	0	0	0	0	0	0	0	0	0	0	0	0	0	0	0	998	0	998	0					998	4.3		0				1	0	0	0	0	0	0	0	0	0	0
57	1	1	0	0	123	26	37.2	0	1	0	0	0	0	0	0	0	0	0	0	0	0	0	0	998	0	0	0					998	8.4		0				1	0	0	0	0	0	0	0	0	0	0
58	1	1	0	0	120	22	40	0	0	1	0	0	0	0	0	0	0	0	0	0	0	0	0	998	0	0	0					998	7.5		0				1	0	0	0	0	0	0	0	0	0	0
59	1	1	0	0	115	25	37	0	1	1	0	0	0	0	0	0	0	0	0	0	0	0	0	998	0	0	0					998	3		0				1	0	0	0	0	0	0	1	1	0	0
60	1	1	0	0	100	23	37	0	0	0	0	1	0	0	0	0	0	0	0	0	0	0	0	998	0	0	0					998	4.6		0				1	0	0	0	0	0	0	1	0	0	0
61	0	1	0	0	110	15	36.9	0	0	0	0	0	0	0	0	0	0	0	0	0	0	1	0	998	998	0	1	2		1		998	4.5		0				0
63	0	0	0	0	107	19	36.3	0	1	0	0	0	0	0	0	0	0	0	0	0	0	0	0	998	998	0	0					998	4.5		0				1	0	0	0	0	0	0	1	0	0	0
64	1	1	0	0	138	23	39	0	0	0	0	0	0	0	0	0	0	0	0	0	0	1	0	0	998	0	1	2		0		0	6.47		0				1	0	0	0	0	1	0	1	0	1	0
65	1	1	0	0	155	39	37.1	0	0	0	0	0	0	0	0	0	0	0	0	0	0	0	0	998	998	0	0					998	5.5		0				1	0	0	0	0	0	0	0	0	0	0
67	1	1	0	0	85	8	36.5	1	1	0	1	0	0	0	0	0	0	0	0	0	0	0	1	998	998	0	1	2		1		998	3.8		0				0
68	0	1	0	0	90	10	36.6	1	1	0	0	0	0	0	0	0	0	0	0	0	0	0	0	998	998	0	0					998	5.5		0				1	0	0	0	0	0	0	0	0	0	0
69	1	1	0	0	75	9	37.2	0	1	0	0	0	0	0	0	0	0	0	0	0	0	0	0	998	998	0	0					998	6.6		0				1	0	0	0	0	0	0	0	0	0	0
70	0	1	0	0	145	49	36.5	0	0	0	0	0	0	0	0	0	0	0	0	0	0	0	0	998	998	998	1	2		0		0	5.8		0				1	0	0	0	0	0	0	0	0	0	0
71	0	1	0	0	90	9	37	0	0	0	0	0	0	0	0	0	0	0	0	0	0	0	0	998	1	1	0					0	4.4		0				1	0	0	0	0	1	0	0	0	0	0
72	1	1	0	0	157	48	36.8	0	1	0	0	1	1	0	0	0	0	0	0	0	0	0	0	998	0	0	1	1	0			998	4.7		0				1	0	0	0	0	0	0	0	0	0	0
73	0	1	0	0	130	22	36.8	1	1	0	0	0	0	0	0	0	0	0	0	0	0	0	0	998	1	0	0					998	5.3		0				0
75	0	1	0	0	137	31	36.8	0	0	0	0	0	0	0	0	0	0	0	0	0	0	0	0	0	998	998	1	2		0		998	5.6		0				1	0	0	0	0	0	0	0	0	0	0
76	1	1	0	0	138	26	37	0	0	0	0	0	0	0	0	0	0	0	0	0	0	0	0	0	998	998	1	2				998	5.3		0				1	0	0	0	0	0	0	0	0	0	0
77	1	1	0	0	138	27	36.8	0	0	0	0	0	0	0	0	0	0	0	0	0	0	0	0	998	0	0	0					998	4.9		0				1	0	0	0	0	0	0	1	0	0	0
78	0	1	0	0	121	21	36.7	0	1	1	0	0	0	0	0	0	0	0	0	0	0	0	0	998	998	0	0					998	5.56		0				1	0	0	0	0	0	0	0	0	0	0
79	1	1	0	0	95	14	37	0	1	0	0	0	0	0	0	0	0	0	0	0	0	0	0	998	0	0	0					998	5.67		0				1	0	0	0	0	0	0	1	0	0	0
80	0	1	0	0	78	11.5	36.4	0	1	0	1	0	0	0	0	0	0	0	0	0	0	0	0	998	0	0	1	2		0		998	4.22		0				1	0	0	0	0	0	0	0	0	0	0
81	0	1	0	0	121	17	37.1	0	1	0	0	0	0	0	0	0	0	0	0	0	0	0	0	998	0	0	0					998	5.57		0				1	0	0	0	0	0	0	0	0	0	0
82	0	1	0	0	129	18	37	1	1	0	0	0	1	0	0	0	0	0	0	0	0	0	0	998	0	0	0					998	4.95		0				1	0	0	0	0	0	0	1	0	0	0
83	0	1	0	0	105	16.5	37	0	0	0	0	0	0	0	0	0	0	0	0	0	0	0	0	998	998	0	0					998	4.64		0				1	0	0	0	0	0	0	0	0	0	0
84	1	1	0	0	121	17.5	37	0	1	0	0	0	0	0	0	0	0	0	0	0	0	0	0	998	998	0	0					998	7.1		0				1	0	0	0	0	0	0	1	0	0	0
85	0	1	0	0	98	15	37	0	0	0	0	0	0	0	0	0	0	0	0	0	0	0	0	998	998	998	0					998	6.22		0				1	0	0	0	0	0	0	0	0	0	0
86	1	1	0	0	112	17	36.4	0	0	0	0	0	0	0	0	0	0	0	0	0	0	1	0	998	998	0	1	2		0		0	4.96		0				1	0	0	0	0	0	0	0	0	0	0
88	0	1	0	0	92	15	36.5	0	1	0	0	0	0	0	0	0	0	0	0	0	0	0	0	998	998	0	0					998	6.3		0				1	0	0	0	0	0	0	0	0	0	0
89	1	1	0	0	91	11	36.8	1	1	0	0	0	0	0	0	0	0	0	0	0	0	0	0	998	0	0	0					998	6.31		0				1	0	0	0	0	0	0	0	0	0	0
90	1	1	0	0	144	31	37	0	1	0	0	0	0	0	0	0	0	0	0	0	0	0	0	998	998	0	0					998	5.27		0				1	0	0	0	0	1	0	1	0	0	0
91	1	1	0	0	82	10.5	36.8	0	0	0	0	0	0	0	0	0	0	0	0	0	1	0	0	998	1	0	0					998	6.94		1	2.91	2.4		1	0	0	0	0	0	0	0	0	0	0
92	1	1	0	0	147	47	36.8	0	1	0	0	1	1	0	0	0	0	0	0	0	0	0	0	0	0	0	0					998	6.1		0				1	0	0	0	0	0	0	1	0	0	1
97	1	1	0	0	70	7	36.6	0	1	0	0	0	0	0	0	0	0	0	0	0	0	0	0	998	998	0	1	2		0		0	4.4		0				1	0	0	0	0	0	0	1	0	0	0
98	1	1	1	0		19	37	0	1	0	0	0	0	0	0	0	0	0	0	0	0	1	0	998	998	0	1	2		0		0	5.9		0				1	0	0	0	0	0	0	0	0	0	0
99	0	1	0	0	105	15	36.4	0	0	0	0	0	0	0	0	0	0	0	0	0	0	0	0	998	0	0	1	2		0		0	5.65		0				1	0	0	0	0	0	0	0	0	0	0
100	1	1	0	0	145	41	36.5	0	1	0	0	0	0	0	0	0	0	0	0	0	0	1	0	0	1	0	1	2		0		0	4.99		0				1	0	0	0	0	0	0	1	0	0	0
101	0	1	0	0	125	30	37	3	0	0	0	1	0	0	0	0	0	0	0	0	0	0	0	0	0	0	0					0	5.1		0				1	0	0	0	0	0	0	0	0	0	0
102	0	1	0	0	70	7.5	38.5	0	1	1	0	0	0	0	0	0	0	0	0	0	0	0	0	998	0	0	0					998	7.6		0				1	0	0	0	0	0	0	1	0	0	0
106	1	1	0	0	155	51.7	36.8	0	0	0	0	0	0	0	0	0	0	0	0	0	0	0	0	998	998	998	0					998	5.6		0				1	0	0	0	0	0	0	0	0	0	0
107	1	1	0	0		18	37	0	0	0	0	0	0	0	0	0	0	0	0	0	0	0	0	998	998	998	1	2		0		998	5.8		0				1	0	0	0	0	0	0	0	0	0	0
108	1	1	0	0	163	43	37	1	1	0	0	0	0	0	0	0	0	0	0	0	0	0	0	998	0	0	1	1	0			998	6.43		0				1	1	0	0	0	0	0	0	0	0	1
110	0	1	0	0	150	44.5	36.5	0	1	1	0	0	0	0	0	0	0	0	0	0	0	0	0	0	1	0	0					998	3		0				1	0	0	0	0	1	0	0	0	0	0
112	0	1	0	0	143	27	38.7	0	1	0	0	1	0	0	0	0	0	0	0	0	0	0	0	998	998	998	0					998			0				1	0	0	0	0	0	0	0	0	0	1
117	1	1	0	0	78	10	37	1	1	0	0	0	0	0	0	0	0	0	0	0	0	0	0	998	0	0	0					998	4.58		0				1	0	0	0	0	1	0	1	0	0	0
119	1	1	0	0	76	9.5	36.5	3	1	0	0	0	0	0	0	0	0	0	0	1	0	0	0	998	0	0	0					998	4.49		0				1	0	1	0	0	1	0	1	0	0	0
131	0	1	0	0	85	11	36.8	3	0	0	0	0	0	0	0	0	0	1	0	0	0	0	0	998	0	998	1	2		1		0	4.4		0				0
132	1	1	0	0	134	27	36.8	3	0	0	1	0	0	0	0	0	0	0	0	1	1	1	1	998	0	0	1	2		1		998	4.6		0				0
135	1	1	0	0	138	27	36.8	3	0	0	0	0	0	0	0	0	0	0	0	0	0	0	0	998	998	998	0					998	4.9		0				1	0	0	0	0	0	0	1	0	0	0
138	1	1	0	0	164	50	36.8	3	0	0	0	0	0	0	0	0	0	0	0	0	0	0	0	998	1	1	0					998	5.3		0				1	0	0	0	0	1	0	1	0	0	0
140	1	1	1	0	163	41.4	36.8	3	1	0	0	0	0	0	0	0	0	0	0	0	0	0	0	998	0	0	1	2		1		998	4.7		0				1	0	1	0	0	1	0	1	0	0	0
141	1	1	0	0		24	37	3	1	0	0	0	0	0	0	0	0	0	0	0	0	0	0	0	0	0	0					998	10.2		0				0
142	1	1	1	0	142	29	38	3	1	1	0	1	0	0	0	0	0	0	0	0	0	0	0	998	0	0	0					0	6.9		0				1	0	0	0	1	0	0	0	0	0	1
143	0	1	0	0	105	12.5	37	0	1	0	0	0	0	0	0	0	0	0	0	0	0	0	0	998	0	0	0					998			0				0
144	0	1	1	0	120	13	36.7	3	1	0	0	0	0	0	0	0	0	0	0	0	0	0	0	998	0	0	1	2		0		998	5.21		0				0
146	1	1	1	0	70	8	36.6	3	1	0	0	0	0	0	0	0	0	0	0	0	0	0	0	998	0	0	0					998	4.47		0				0
147	0	1	1	0	110	18.5	38	3	1	0	0	0	0	0	0	0	0	0	0	0	0	0	0	998	0	0	0					998	5.04		0				1	0	0	0	0	1	0	1	0	0	0
148	0	1	0	0	114	23	36.5	3	1	0	0	0	0	0	0	0	0	0	0	0	0	0	0	998	0	0	0					998	5.83		0				0
155	0	1	0	0		38	37	3	1	0	0	0	0	0	0	0	0	0	0	0	0	0	0	0	0	0	0					998	5.5		0				1	0	0	0	0	1	0	0	0	0	0
157	1	1	0	0	95	15	36.8	3	1	0	1	0	0	0	0	0	0	0	0	0	0	0	0	998	0	0	0					998	6.4		0				0
164	1	1	0	0	151	44	37.5	3	1	0	0	1	0	0	0	0	0	0	0	0	0	0	0	0	0	0	0					998	7.4		0				1	0	0	0	0	1	0	1	0	0	0
166	1	1	0	0	125	23	36.8	3	0	0	0	0	0	0	0	0	0	0	0	0	0	0	0	998	998	998	0					998	5.41		0				0
167	0	1	0	0	128	23	36	3	0	0	0	0	0	0	0	0	0	0	0	0	0	0	0	998	0	998	1	2		0		998	5.18		0				0
168	1	1	0	0	68	7.5	37.1	3	1	1	0	0	0	0	0	0	0	0	0	0	0	0	0	998	0	0	0					998	6		0				1	0	0	0	0	0	0	1	0	0	0
178	1	1	0	0	115	24	36.4	3	1	0	0	0	0	0	0	0	0	0	0	0	0	0	0	998	0	0	0					0	5.5		0				0
180	1	1	0	0	69	9	36.5	3	1	0	0	0	0	0	0	0	0	0	0	0	0	0	0	998	0	0	0					998	6.41		0				1	0	0	0	0	1	0	1	0	0	0
181	1	1	1	0	115	24	38.2	3	1	0	0	0	0	0	0	0	0	0	0	0	0	0	0	998	0	998	0					998			0				1	0	0	0	0	1	0	1	0	0	0
182	0	1	0	0	120	31	37	3	0	0	0	0	0	0	0	0	0	0	0	0	0	0	0	998	0	0	0					998	4.8		0				0
184	1	1	0	0	127	20	36.8	3	1	0	0	0	0	0	0	0	0	0	0	0	0	0	0	998	0	0	0					998	4.27		0				1	0	0	0	0	1	0	1	0	0	0
186	0	1	0	0	73	9	36.8	3	1	0	0	0	0	0	0	0	0	0	0	0	0	0	0	998	0	0	0					998	5.01		0				1	0	0	0	0	0	0	0	0	0	0
187	1	1	0	0	80	9.5	36.9	3	0	0	0	0	0	0	0	0	0	0	0	0	0	0	0	998	998	998	1	2		0		998	5		0				1	0	0	0	0	0	0	1	1	0	0
188	1	1	0	0	78	8	37	3	1	0	0	0	0	0	0	0	0	0	0	0	0	0	0	998	0	0	0					998	6.2		0				1	0	0	0	0	0	0	1	0	0	0
189	0	1	0	0	120	17	36.5	3	1	1	0	1	0	0	0	0	0	0	0	0	0	0	0	998	0	0	0					998	5.5		0				1	0	0	0	0	0	0	1	0	0	0
190	1			0	75	6.5	37	3	1	1	0	0	0	0	0	0	0	0	0	0	0	0	0	998	0	0	0					998	5.81		0				1	0	0	0	0	0	0	0	0	0	0
194	1	1	0	0	135	32	36.4	3	0	0	1	1	0	0	0	0	0	0	0	0	0	0	0	998	998	998	0					998	5.88		0				1	0	0	0	0	1	0	1	0	0	1
195	0	1	1	0	131	24	36.8	3	0	0	0	0	0	0	0	0	0	0	0	0	0	1	0	998	0	0	1	2		1		998	4.73		0				0
199	0	1	0	0	58	7	36.8	3	1	1	1	0	0	0	0	0	0	0	0	0	0	0	0	998	0	0	0					998	5.27		0				1	0	0	0	0	0	0	0	0	0	0
208	1	1	0	0	160	40	37.8	3	1	0	0	0	0	0	0	0	0	1	0	0	0	0	0	0	0	0	0					0	6.9		0				1	0	1	0	0	1	0	1	0	0	0
209	1	1	0	0	89	12	37.2	3	1	0	0	0	0	0	0	0	0	1	0	0	0	0	0	998	0	0	0					998			0				0
210	0	1	0	0	95	14	37	3	1	1	0	0	0	0	0	0	0	0	0	0	0	0	0	998	0	998	0					998			0				0
212	0	1	0	0	160	43	38	3	1	0	0	0	0	0	0	0	0	0	0	1	0	0	0	998	1	998	0					0	5.02		0				1	0	1	0	0	0	0	1	0	0	0
213	1	1	0	0	166	53	36.5	3	1	0	0	1	0	0	0	0	0	0	0	0	0	0	0	998	0	998	0					998	4.6		0				1	0	0	0	1	1	0	1	0	0	1
214	0	1	0	0	80	11	36.3	3	1	0	0	0	0	0	0	0	0	0	0	0	0	0	1	998	0	998	0					998			0				0
215	0	1	0	0	120	20.2	36.8	3	1	0	0	0	0	0	0	0	0	1	0	0	0	0	1	998	0	998	0					0			0				1	0	0	0	0	0	0	1	0	0	0
216	0	1	0	0	75	10	36.7	3	1	0	0	0	0	0	0	0	0	0	0	0	0	0	0	998	0	0	0					998			0				1	0	0	0	0	0	0	1	0	0	0
217	1	1	0	0	150	40	38.4	3	1	0	0	0	1	0	0	0	0	0	0	0	0	0	0	0	998	0	0					0	6.2		0				1	0	0	0	0	1	0	1	0	0	0
219	1	1	0	0	80	8	38	3	1	0	0	0	0	0	0	0	0	0	0	0	0	0	0	998	0	0	0					998			0				1	0	0	0	0	0	0	1	0	0	0
221	0	1	0	0	160	52	37	3	1	0	0	0	1	0	0	0	0	0	0	0	0	0	0	0	0	0	0					0	6.1		0				0
225	1	1	0	0		8	37.4	3	1	1	0	0	0	0	0	0	0	0	0	0	0	0	0	998	0	0	0					998	5.81		0				1	0	0	0	0	0	0	1	1	0	0
227	1	1	0	0	112	23	37	3	0	0	0	0	0	0	0	0	0	1	0	0	0	0	0	998	0	998	0					0	4.7		0				0
245	1	1	0	0	105	18	38	3	1	0	0	0	0	0	0	0	0	0	0	0	0	0	0	998	0	0	1	2		0		998	10.5		0				1	0	0	0	0	0	0	0	0	0	0
246	0	1	0	0	90	13	37	3	1	0	0	0	0	0	0	0	0	0	0	0	0	0	0	998	0	0	0					998			0				1	0	0	0	0	0	0	1	0	0	0
248	0	1	0	0	140	23	37	3	1	0	0	0	0	0	0	0	0	1	0	0	0	0	0	998	0	998	1	2		0		0			0				0
249	1	1	0	0	80	14	39	3	1	0	0	0	0	0	0	0	0	0	0	0	0	0	0	998	0	0	0					998	7.04		0				1	0	0	0	0	0	0	0	0	0	0
250	0	1	0	0	75	8	36.8	3	0	0	0	0	0	0	0	0	0	0	0	0	0	0	1	998	0	0	1	2		1		998	4.1		0				1	0	0	0	0	0	0	0	0	0	0
252	0	1	0	0	108	15	37	3	1	1	0	0	0	0	0	0	0	0	0	0	0	0	0	998	0	0	0					0	4.23		0				1	0	0	0	0	0	0	1	0	0	0
253	1	1	0	0	116	33.5	36.8	3	1	0	0	0	0	0	0	0	0	0	0	0	0	0	0	998	0	0	0					0	5.5		0				1	0	0	0	0	0	0	1	0	0	0
254	0	1	0	0	95	13	36.9	0	1	0	0	0	0	0	0	0	0	1	0	0	0	0	0	998	0	998	0					0	7.95		0				1	0	0	0	0	0	0	1	1	0	0
256	1	1	0	0	156	42	37.2	3	0	1	0	1	0	0	0	0	0	0	0	0	0	0	0	998	0	0	0					0	5		0				1	0	0	0	0	0	0	0	0	0	0
257	0	0	0	0	152	47	37.5	3	1	0	0	1	0	0	0	0	0	0	0	0	0	0	0	0	0	0	0					0	4.8		0				1	0	0	0	0	0	0	0	0	0	0
258	0	1	0	0	135	38	36	3	0	0	0	0	1	0	0	0	0	0	0	0	0	0	0	0	998	0	0					998	5.5		0				1	0	0	0	0	0	0	0	0	0	0
259	0	1	0	0	98	14	36.7	3	1	0	0	0	0	0	0	0	0	0	0	0	0	0	0	998	0	0	0					998	5.05		0				1	0	0	0	0	0	0	1	0	0	0
260	1		0	0	121	19.7	36.4	3	0	0	0	0	0	0	0	0	0	0	0	0	0	0	0	998	998	998	1	2		0		998	4.5		0				1	0	0	0	0	0	0	0	0	0	0
261	0	1	0	0	115	19	37	3	1	0	0	0	0	0	0	0	0	0	0	0	0	0	0	998	998	0	0					998			0				0
262	0	1	0	0	148	32	37	3	1	0	0	0	0	0	0	0	0	0	0	0	0	0	0	0	0	0	0					0	6.9		1	0.04	4.07		1	0	0	0	0	1	0	1	0	0	0
263	1	1	0	0	95	13	37	3	0	0	0	0	0	0	0	0	0	0	0	0	0	0	0	998	998	998	1	2		0		998			0				1	0	0	0	0	0	0	0	0	0	0
264	1	1	0	0	81	8	37	3	1	0	0	0	0	0	0	0	0	0	0	0	0	0	0	998	998	0	0					998	5.2		0				1	0	0	0	0	1	0	1	0	0	0
265	0	1	0	0	95	11	36.9	3	1	0	0	0	0	0	0	0	0	0	0	0	0	0	0	998	0	998	0					998	6.5		0				1	0	0	0	0	0	0	1	0	0	0
266	0	1	0	0	56	5.8	37	3	1	0	0	0	0	0	0	0	0	0	0	0	0	0	0	998	0	0	0					998	5.1		0				1	0	0	0	0	0	0	0	0	0	0
267	1	1	0	0	70	8.2	37.3	3	1	0	0	0	0	0	0	0	0	0	0	0	0	0	0	998	0	0	0					998	5.4		0				1	0	0	0	0	0	0	0	0	0	0
269	0	1	0	0	92	17.4	37	3	1	0	0	0	0	0	0	0	0	0	0	0	0	0	0	998	0	0	0					998	6		0				1	0	0	0	0	1	0	0	0	0	0
271	0	1	0	0	150	43	36.8	3	1	0	0	1	0	0	0	0	0	0	0	0	0	0	0	1	0	0	1	1	0			998	7		0				1	0	0	0	0	0	0	0	0	0	1
272	1	1	0	0	92	12.5	36.8	3	1	0	0	0	0	0	0	0	0	0	0	0	0	0	0	998	0	0	0					998	7.4		0				1	0	0	0	0	0	0	0	0	0	0
273	0	1	0	0	140	32	36.8	3	1	0	0	0	0	0	0	0	0	1	0	0	0	0	0	998	0	0	0					998	6.6		0				1	0	0	0	0	0	0	0	0	0	0
274	1	1	0	0	78	9	36.4	3	1	0	0	0	0	0	0	0	0	0	0	0	0	0	0	998	0	0	0					998	5.2		0				0
280	1	1	0	0	140	27	36.7	3	1	1	0	1	0	0	0	0	0	0	0	0	0	0	0	998	0	0	0					0	8.38		0				1	0	0	0	0	0	0	0	0	0	0
282	1	1	0	0	79	10	36.5	3	1	0	0	0	0	0	0	0	0	0	0	0	0	0	0	998	998	0	0					998	5.03		0				1	0	0	0	0	0	0	0	0	0	0
283	1	1	0	0	101	15	36.9	3	0	0	0	0	0	0	0	0	0	0	0	0	0	0	0	998	998	998	0					998			0				1	0	0	0	0	0	0	1	0	0	0
284	1	1	0	0	97	15	36.4	3	1	0	0	0	0	0	0	0	0	0	0	0	0	0	0	998	0	0	0					998	5		0				1	0	0	0	0	0	0	0	0	0	0
285	1	1	0	0	138	22	36.8	3	0	0	0	0	0	0	0	0	0	0	0	0	0	0	0	998	0	0	0					998	4.57		0				1	0	0	0	0	0	0	0	0	0	0
319	0	1	0	0	139	29.5	36.6	3	1	0	0	0	0	0	0	0	0	0	0	0	0	0	0	0	0	0	0					998			0				1	0	0	0	0	0	0	1	1	0	0
321	1	1	0	0	80	10.5	36.5	3	1	0	0	0	0	0	0	0	0	0	0	0	0	0	0	998	0	0	0					998	5.73		0				1	0	0	0	0	0	0	0	0	0	0
322	1	1	0	0	100	13	37.2	3	0	0	0	0	0	0	0	0	0	0	0	0	0	0	0	998	0	998	1	2		1		0	5.3		0				1	0	0	0	0	0	0	0	0	0	0
323	1	1	0	0	120	24	36.9	3	1	0	0	0	0	0	0	0	0	0	0	0	0	0	0	1	1	0	1	2		0		0	5.13		0				1	0	0	0	0	0	0	1	0	0	0
324	0	1	0	0	152	36	37	3	1	0	0	1	0	0	0	0	0	0	0	0	0	0	0	1	998	1	1	1	0			0	5.3		0				1	0	0	0	0	1	0	1	0	0	0
325	1	1	0	0	78	35	36.7	3	1	0	0	0	0	0	0	0	0	0	0	0	0	0	0	998	0	0	0					998	6.19		0				1	0	0	0	0	0	0	1	0	0	0
326	0	1	0	0	142	30	37.1	3	0	0	0	0	0	0	0	0	0	0	0	0	0	0	0	998	1	0	1	2		1		0	4.86		0				1	0	0	0	0	1	0	0	0	0	0
327	0	1	0	0	151	39	36.5	3	1	0	0	0	0	0	0	0	0	0	0	0	0	0	0	0	998	998	1	1	0			0	4.76		0				1	0	0	0	0	0	0	0	0	0	0
328	0	1	0	0	96	18	37	3	1	0	0	1	0	0	0	0	0	0	0	0	0	0	0	998	0	998	0					998	6.03		0				1	0	0	0	1	0	0	0	1	0	1
329	0	1	0	0	125	21	37	3	1	1	0	1	0	0	0	0	0	0	0	0	0	0	0	998	0	0	1	1	0			0	5.46		0				1	0	0	0	0	0	0	1	0	0	1
330	1	1	0	0	120	26	36.8	3	0	0	0	0	0	0	0	0	0	1	0	0	0	0	0	998	998	0	0					998	6.1		0				0
331	0	1	0	0	80	11	37.2	3	0	0	0	1	0	0	0	0	0	0	0	0	0	0	0	998	0	0	1	2		1		0	5.22		0				1	0	0	0	0	0	0	0	0	0	0
332	0	1	0	0	132	22.6	36.8	3	0	0	0	0	0	0	0	0	0	0	0	0	0	0	0	998	0	998	1	2		0		0	5.19		0				1	0	0	0	0	0	0	1	0	0	0
333	1	1	0	0	80	12	36.7	3	1	0	0	0	0	0	0	0	0	0	0	0	0	0	0	998	0	0	0					998	4.55		0				1	0	0	0	0	0	0	1	0	0	0
334	1	1	0	0	166	53	36.8	3	1	1	0	0	0	0	0	0	0	1	0	0	0	0	0	0	998	0	0					998	4.98		0				1	0	0	0	0	0	0	1	0	0	0
335	1	1	0	0	100	10	37	3	1	1	0	0	0	0	0	0	0	0	0	0	0	0	0	998	0	0	0					998	5.75		0				1	0	0	0	0	0	0	0	0	0	1
336	1	1	0	0	145	42.6	37.2	3	1	0	0	0	0	0	0	0	0	0	0	0	0	0	0	0	0	0	1	2		0		0	5.5		0				1	0	0	0	0	0	0	0	0	0	0
337	1	1	0	0	78	9	37.5	3	1	0	0	0	0	0	0	0	0	0	0	0	0	0	0	998	0	0	0					998	4.5		0				1	0	0	0	0	0	0	0	0	0	0
338	1	1	0	0	156	35	37.3	3	1	0	0	0	0	0	0	0	0	0	0	0	0	0	0	998	1	1	0					998	4.8		0				1	0	0	0	0	0	0	0	0	0	0
339	1	1	0	0	100	17.5	36.6	3	1	0	0	0	0	0	0	0	0	0	0	0	0	0	0	998	998	0	0					998	5.68		0				1	0	0	0	0	0	0	1	0	0	0
345	0	1	0	0	157	38	36.5	0	1	0	0	0	0	0	0	0	0	0	0	0	0	0	0	1	998	1	0					0	6.4		0				1	0	0	0	0	0	0	1	0	0	0
346	1	1	0	0	132	23	37	0	1	1	0	0	0	0	0	0	0	0	0	0	0	0	0	998	0	0	1	1	1			0	5.05		0				1	0	0	0	0	0	0	0	0	1	0
347	1	1	0	0	78	11	37	0	0	0	0	0	0	0	0	0	0	0	0	0	0	0	0	998	0	0	0					998	5.58		0				1	0	0	0	0	0	0	0	0	0	0
349	0	1	0	0	80	10	37	0	1	0	0	0	0	0	0	0	0	0	0	0	0	0	0	1	1	0	0					998	5.67		0				1	0	0	0	0	0	0	1	0	0	0
350	1	1	0	0	70	7	36.8	0	1	0	0	0	0	0	0	0	0	0	0	0	0	0	0	998	0	0	0					998	4.4		0				1	0	0	0	0	0	0	1	0	0	0
351	1	1	0	0	105	14	37	1	1	1	0	0	0	0	0	0	0	0	0	0	0	0	0	0	1	1	0					0	5.77		0				1	1	0	0	0	0	0	0	0	0	0
353	0	1	0	0	145	23	37.5	1	1	1	0	0	0	0	0	0	0	0	0	1	1	0	0	998	1	0	1	3	0	1	0	0	7.11		0				1	0	0	0	0	0	0	1	0	0	1
356	1	1	0	0	142	39	37	0	1	0	0	0	0	0	0	0	0	0	0	0	0	0	0	998	0	0	0					998	5.13		0				1	0	0	0	0	0	0	0	0	0	0
357	1	1	0	0	80	10	37.3	0	1	0	0	0	0	0	0	0	0	0	0	0	0	0	0	998	0	0	0					998	4.81		0				1	0	0	0	0	0	0	1	0	0	0
358	1	1	0	0	140	37	37	0	0	0	0	0	0	0	0	0	0	0	0	0	0	0	0	998	998	998	0					0	4.5		0				1	0	0	0	0	0	0	0	0	0	0
359	0	1	1	0	85	12	36.6	0	1	0	1	0	0	0	0	0	0	0	0	0	0	0	0	998	0	0	0					998	6.7		0				1	0	0	0	0	0	0	0	0	0	0
360	0	1	0	0	110	19	36.8	1	1	0	0	0	0	0	0	0	0	0	0	0	0	0	0	998	0	0	0					998	5.3		0				1	0	0	0	0	1	0	1	0	0	0
361	1	1	0	0	76	13.5	36.3	0	1	0	0	0	0	0	0	0	0	0	0	0	0	0	0	998	0	0	0					998	7.9		0				1	0	0	0	0	0	0	1	0	0	0
362	0	1	0	0	120	36	38	0	1	1	0	1	0	0	0	0	0	0	0	0	0	0	0	998	0	0	0					998	7.13		0				1	0	0	0	0	0	0	0	0	0	0
363	0	1	0	0	82	10	36.5	0	1	0	0	0	0	0	0	0	0	0	0	0	0	0	0	998	0	0	0					998	7.22		0				1	0	0	0	0	0	0	0	0	0	0
364	1	1	0	0	165	56	36.7	1	0	0	0	0	0	0	0	0	0	1	0	0	0	0	0	998	998	998	0					0	4.9		0				1	0	0	1	0	0	0	0	0	0	0
365	1	1	0	0	142	38	37	3	1	1	0	0	0	0	0	0	0	0	0	0	1	0	0	0	0	0	0					998	4.4		0				1	0	0	0	0	0	0	1	0	0	1
366	1	1	0	0	145	29	36.5	0	0	0	0	0	0	0	0	0	0	1	0	0	0	0	0	998	998	998	0					0	4.3		0				1	0	0	0	0	0	0	0	0	0	0
367	1	1	0	0	150	30	37	0	0	0	0	0	0	0	0	0	0	0	0	0	0	0	0	998	0	0	0					998	5		0				1	0	0	0	0	0	0	0	0	0	0
369	1	1	0	0	90	15	37	0	1	0	0	1	0	0	0	0	0	0	0	1	0	0	0	998	998	0	0					998	5.4		0				1	0	0	1	0	0	0	1	0	0	0
370	0	1	0	0	110	17.5	36.8	3	1	0	0	0	0	0	0	0	0	0	0	0	0	0	0	998	0	0	1	2		0		998	3.98		0				1	0	0	0	0	0	0	0	0	0	0
371	1	1	0	0	90	12	37	3	1	0	0	0	0	0	0	0	0	0	0	0	0	0	0	998	998	0	0					998	4.63		0				1	0	0	0	0	0	0	0	0	0	0
373	1	1	0	0	64	6.5	37	1	1	0	0	0	0	0	0	0	0	0	0	0	0	0	0	998	0	0	0					998	5.44		0				1	0	0	0	0	0	0	0	0	0	0
374	1	1	0	0	61	6.5	36.5	1	1	0	0	0	0	0	0	0	0	0	0	0	0	0	0	998	0	0	0					998	5.24		0				1	0	0	0	0	0	0	0	0	0	0
375	1	1	0	0	80	10	38.3	3	1	0	0	0	0	0	0	0	0	0	0	0	0	0	0	0	998	0	0					0	4.97		0				1	0	0	0	0	0	0	1	0	1	0
376	0	1	0	0	73	8	37	1	0	0	0	0	0	0	0	0	0	0	0	0	0	0	0	998	0	998	0					998	5.35		0				1	0	1	0	0	0	0	1	1	0	0
377	0	1	0	0	121	16	37	1	0	0	0	0	0	0	0	0	0	0	0	0	0	0	0	998	998	0	1	2		1		998	6.19		0				0
378	1	1	0	0	95	11	37	1	0	0	0	0	0	0	0	0	0	1	0	0	0	0	1	998	0	0	0					998	6		0				1	0	0	0	0	0	0	0	0	0	0
379	1	1	0	0	87	14	36.8	0	1	0	0	0	0	0	0	0	0	0	0	0	0	0	0	998	0	0	0					998	4.62		0				1	0	0	0	0	0	0	0	0	0	0
380	0	1	0	0	130	35	38.1	0	1	0	0	0	0	0	0	0	0	0	0	0	0	0	0	1	1	1	0					998	5.82		0				1	0	1	0	0	0	0	0	0	0	0
381	1	1	0	0	78	11	36.7	0	1	0	0	0	0	0	0	0	0	0	0	0	0	0	0	998	0	0	0					998	5.72		0				1	0	0	0	0	0	0	1	0	0	0
382	1	1	0	0	151	30	36.8	0	0	0	0	0	0	0	0	0	0	0	0	0	0	0	0	998	0	998	1	2		0		0			0				1	0	0	0	0	0	0	0	0	0	0
383	1	1	0	0	70	6.5	36.8	0	1	1	0	0	0	0	0	0	0	0	0	0	0	0	0	998	0	0	0					998			0				1	0	0	0	0	0	0	1	0	0	0
384	1	1	0	0	67	5	36.6	0	0	1	0	0	0	0	0	0	0	0	0	0	0	0	0	998	1	1	0					998	3.6		0				1	0	0	0	0	0	0	0	0	0	0
385	1	1	0	0	82	17	36.2	0	1	0	0	0	0	0	0	0	0	0	0	0	0	0	0	998	0	0	0					998	4.63		0				1	0	0	0	0	0	0	1	0	0	0
386	1	1	0	0	115	16	36.5	0	1	0	0	0	0	0	0	0	0	1	0	0	0	0	0	998	0	0	0					998			0				1	0	0	0	0	0	0	0	0	0	0
387	1	1	0	0	135	28	37.3	0	0	0	0	0	0	0	0	0	0	0	0	0	0	1	0	998	998	998	1	2		0		0	5.37		0				1	0	0	0	0	0	0	0	0	0	0
388	1	1	0	0	178	72	36.2	3	1	0	0	0	0	0	0	0	0	0	0	0	0	0	0	0	0	998	0					998	6.05		0				1	0	0	0	0	0	0	0	0	0	0
389	1	1	0	0	61	6.2	36.8	1	1	0	0	0	0	0	0	0	0	0	0	0	0	0	0	998	0	998	0					998	4.84		0				1	0	0	0	0	1	0	1	0	0	0
390	1	1	0	0	152	37.5	36.8	1	1	0	0	0	0	0	0	0	0	0	0	0	0	1	0	998	0	998	1	2		1		0	5.95		0				1	0	0	0	0	0	0	0	0	0	0
391	1	1	0	0	100	10.5	36.8	0	1	0	0	0	0	0	0	0	0	0	0	0	0	0	0	998	0	998	1	2		1		0			0				1	0	0	0	0	0	0	0	0	0	0
392	0	1	0	0	153	40	36.7	0	1	0	0	0	0	0	0	0	0	0	0	0	0	0	0	0	998	0	0					998	5.4		0				1	0	0	0	0	1	0	1	0	0	0
393	1	1	0	0	173	60	36.8	0	1	0	0	1	0	0	0	0	0	0	0	0	0	0	0	998	0	998	0					0	4.46		0				1	0	0	0	0	0	0	1	0	0	1
394	0	1	0	0	78	5.9	36.8	0	1	0	0	0	0	0	0	0	0	0	0	0	0	0	0	998	0	0	0					998	6.12		0				1	0	0	0	0	0	0	0	0	0	0
395	1	1	0	0	142	32	37	0	0	0	0	0	0	0	0	0	0	0	1	0	0	0	0	998	0	0	1	1	0			0			0				1	0	0	0	0	0	0	0	0	0	0
396	1	1	0	0	117	18	36	0	1	0	0	0	0	0	0	0	0	0	0	0	0	0	0	998	0	0	0					998			0				1	0	0	0	0	0	0	0	0	0	0
397	1	1	0	0	100	35	36.8	0	0	0	0	0	0	0	0	0	0	0	0	0	0	0	0	998	998	998	1	2		0		0	5.7		0				1	0	0	0	0	0	0	0	0	0	0
398	1	1	0	0	65	7	37	0	1	0	0	0	0	0	0	0	0	0	0	0	0	0	0	998	0	0	0					998	5.93		0				1	0	0	0	0	0	0	1	0	0	0
399	1	1	0	0	158	42	36.7	0	0	0	0	0	0	0	0	0	0	0	0	0	0	0	0	998	998	998	1	2		0		0	5.12		0				0
400	1	1	0	0	90	13	37	1	1	0	0	0	0	0	0	0	0	0	0	0	0	0	0	998	0	0	0					998	6.22		0				1	0	0	0	0	0	0	0	0	0	0
402	1	1	0	0	88	13	36.6	0	0	0	0	0	0	0	0	0	0	0	0	0	0	0	0	998	0	0	1	2		0		0	7.25		0				1	0	0	0	0	0	0	0	0	0	0
405	0	1	0	0	95	11	36.9	0	1	0	0	0	0	0	0	0	0	0	0	0	0	0	0	998	0	998	0					998	6.5		0				1	0	0	0	0	0	0	0	0	0	0
406	0	1	0	0	111	13	37	1	1	1	0	0	0	0	0	0	0	0	0	0	0	0	0	998	0	0	0					998	4.14		0				1	0	0	0	0	0	0	1	0	0	0
407	0	1	0	0		10	38	0	1	0	0	0	0	0	0	0	0	0	0	0	0	0	0	998	998	0	0					998	6.97		0				1	0	0	0	0	0	0	1	0	0	0
[truncated: 34 more columns]
